# Supplementary material for: Facile electron delivery from graphene template to ultrathin metal-organic layers for boosting CO2 photoreduction
Source: Nat Commun. 2021 Feb 5;12:813. doi: 10.1038/s41467-021-21084-9 (PMC7864970; doi:10.1038/s41467-021-21084-9)
Supplement: Supplementary file 3 — Source Data [file 41467_2021_21084_MOESM3_ESM.zip]

Archive with 33 entries (30 files):
- Source data/
- Source data/In the manuscript/
- Source data/In the manuscript/Figure 1b.opj
- Source data/In the manuscript/Figure 1d.opj
- Source data/In the manuscript/Figure 2a.opj
- Source data/In the manuscript/Figure 2b.opj
- Source data/In the manuscript/Figure 2c.opj
- Source data/In the manuscript/Figure 3a.opj
- Source data/In the manuscript/Figure 3b.opj
- Source data/In the manuscript/Figure 3c.opj
- Source data/In the manuscript/Figure 3d.opj
- Source data/In the manuscript/Figure 3e.opj
- Source data/In the manuscript/Figure 3f.opj
- Source data/In the manuscript/Figure 4a.opj
- Source data/In the manuscript/Figure 4b.opj
- Source data/In the manuscript/Figure 4c.opj
- Source data/In the manuscript/Figure 4d.opj
- Source data/In the manuscript/Figure 4e.opj
- Source data/In the manuscript/Figure 4f.opj
- Source data/In the manuscript/Figure 4g.opj
- Source data/In the manuscript/Figure 4h.opj
- Source data/In the supporting information/
- Source data/In the supporting information/Supplementary Figure 10.opj
- Source data/In the supporting information/Supplementary Figure 12.opj
- Source data/In the supporting information/Supplementary Figure 13.opj
- Source data/In the supporting information/Supplementary Figure 14.opj
- Source data/In the supporting information/Supplementary Figure 15.opj
- Source data/In the supporting information/Supplementary Figure 16.opj
- Source data/In the supporting information/Supplementary Figure 17.opj
- Source data/In the supporting information/Supplementary Figure 18.opj
- Source data/In the supporting information/Supplementary Figure 19.opj
- Source data/In the supporting information/Supplementary Figure 20.opj
- Source data/In the supporting information/Supplementary Figure 5 and 6.opj
